# Supplementary material for: Encapsulation of a N-Alkylamide-Enriched Fraction from Acmella oleracea and Its Efficacy Against Tuta absoluta, the Invasive Key Tomato Pest
Source: Insects. 2026 Apr 26;17(5):455. doi: 10.3390/insects17050455 (PMC13206765; doi:10.3390/insects17050455)
Supplement: Supplementary file 1 [file insects-17-00455-s001.zip]

Archive with 1 entries (1 files):
- insects-4221973-supplementary.pdf
